# Supplementary material for: Evolution of the elaborate male intromittent organ of Xiphophorus fishes
Source: Ecol Evol. 2016 Sep 17;6(20):7207–20. doi: 10.1002/ece3.2396 (PMC5114703; doi:10.1002/ece3.2396)
Supplement: Supplementary file 4 — Table S2. Raw scores of all gonopodial traits used in this study. [file ECE3-6-7207-s004.xls]

## Sheet: Original50%
Species	Character 1	Character 2	Character 3	Character 4	Character 5	Character 6	Character 7	Character 8	Character 9	Character 10	Character 11	Character 12	Character 13	Character 15	Character 17	Character 18	Character 19	Character 20	Character 21	Character 22	Character 23	Character 25	Character 26	Character 30	Character 31	Character 32	Character 33	Character 34	Character 35	Character 36	Character 37	Character 38	Character 39	Character 40	Character 41	Character 42	Character 43	Character 44	Character 45	Character 46	Character 47	Character 48	Character 49	Character 50	Character 51	Character 52	Character 53	Character 54	Character 55
alvarezi	2	0	0	2	2	2	2	1	1	0	1	1	1	0	2	1	1	0	2	1	1	1	0	1	0	0	0	0	0	0	0	0	0	0	0	0	0	0	1	1	1	1	1	1	0	0	0	0	0
andersi	2	0	0	2	0	4	2	0	1	0	1	1	1	0	0	0	0	0	0	0	0	NA	NA	0	0	0	NA	0	0	NA	0	NA	NA	0	0	0	NA	NA	1	1	1	1	1	1	0	1	0	0	0
birchmanni	1	NA	NA	2	1	4	2	0	1	1	1	1	1	0	NA	NA	0	NA	1	1	NA	1	0	0	0	0	2	0	0	0	1	NA	0	0	1	1	NA	0	NA	1	1	1	1	1	0	0	1	1	1
clemenciae	2	0	1	2	1	4	2	0	1	0	1	1	1	0	NA	1	1	1	1	1	1	1	0	1	0	0	0	0	0	0	0	0	0	0	0	0	0	0	1	1	1	1	1	1	0	0	0	0	0
continens	1	NA	NA	2	1	4	2	0	1	0	1	1	1	0	NA	NA	0	NA	1	0	NA	1	0	0	1	0	0	0	0	0	0	NA	0	0	0	0	NA	0	NA	NA	NA	NA	NA	NA	NA	NA	NA	NA	NA
cortezi	2	1	1	2	1	4	2	0	1	0	1	1	1	0	0	0	1	1	1	1	1	1	0	0	0	0	1	0	0	0	0	0	0	1	1	1	0	0	1	1	1	1	1	1	0	0	1	0	1
couchianus	0	NA	NA	4	0	4	3	0	1	0	1	1	0	0	0	NA	NA	NA	0	0	NA	1	0	0	0	0	1	1	1	0	0	0	1	0	0	0	0	0	1	1	1	1	1	1	1	0	0	0	0
evelynae	0	NA	NA	2	0	4	2	0	1	0	1	1	1	NA	NA	NA	NA	NA	0	0	NA	1	1	0	2	0	1	0	0	1	0	0	0	0	0	0	0	1	0	1	1	1	1	1	1	0	0	0	0
gordoni	0	NA	NA	3	0	4	3	0	1	0	1	1	0	NA	NA	NA	NA	NA	0	1	NA	1	0	0	0	0	1	2	1	0	0	0	1	0	0	0	0	0	0	1	1	1	1	1	1	0	0	0	0
helleri	2	0	0	2	2	3	2	2	1	0	1	1	1	0	2	1	1	0	2	1	1	1	0	1	0	0	1	0	0	0	0	0	0	0	0	0	0	0	1	1	1	1	1	1	0	0	1	0	0
kallmani	2	NA	0	NA	NA	NA	NA	NA	NA	NA	1	1	1	NA	NA	1	1	0	NA	NA	0	NA	NA	1	NA	NA	0	2	NA	NA	NA	NA	NA	NA	NA	NA	NA	NA	NA	NA	NA	NA	NA	NA	NA	NA	NA	NA	NA
maculatus	0	NA	NA	2	0	4	2	0	1	0	1	1	1	0	1	NA	NA	NA	0	0	NA	1	1	0	0	0	1	0	0	0	0	0	1	0	0	0	2	1	0	1	1	1	1	0	0	0	0	0	0
malinche	2	1	1	2	1	4	2	0	1	1	1	1	1	0	NA	0	1	1	1	1	1	1	0	0	0	0	2	0	0	0	1	NA	0	1	NA	NA	NA	0	NA	NA	NA	NA	NA	NA	NA	NA	NA	NA	NA
mayae	2	NA	0	NA	NA	NA	NA	NA	NA	NA	1	1	1	NA	NA	0	1	1	NA	NA	1	NA	NA	1	NA	NA	0	0	NA	NA	NA	NA	NA	NA	NA	NA	NA	NA	NA	NA	NA	NA	NA	NA	NA	NA	NA	NA	NA
meyeri	0	NA	NA	3	0	4	3	0	1	0	1	1	0	NA	NA	NA	NA	NA	0	0	NA	NA	0	0	0	0	NA	1	2	NA	0	NA	1	0	0	0	NA	NA	0	1	1	1	1	1	1	0	0	0	0
milleri	0	NA	NA	2	0	4	2	0	1	0	1	1	1	0	0	NA	NA	NA	0	0	NA	NA	1	0	0	0	1	0	0	0	0	0	1	0	0	0	1	1	0	1	1	1	1	1	1	0	0	0	0
mixei	2	NA	1	NA	NA	NA	NA	NA	NA	NA	NA	NA	1	NA	NA	1	1	0	1	NA	1	NA	NA	1	NA	NA	0	0	NA	NA	NA	NA	NA	NA	NA	NA	NA	NA	NA	NA	NA	NA	NA	NA	NA	NA	NA	NA	NA
montezumae	2	1	1	2	1	4	2	0	1	0	1	1	1	0	NA	0	1	1	1	1	1	1	0	0	2	0	1	0	0	0	0	0	0	0	0	0	0	0	1	1	1	1	1	1	0	0	1	1	1
monticolus	2	NA	0	NA	NA	NA	NA	NA	NA	NA	NA	NA	1	NA	NA	1	1	1	2	NA	1	NA	NA	1	NA	NA	0	0	NA	NA	NA	NA	NA	NA	NA	NA	NA	NA	NA	NA	NA	NA	NA	NA	NA	NA	NA	NA	NA
multilineatus	2	1	1	1	1	4	2	0	1	0	1	1	1	1	0	0	1	1	1	1	1	0	0	0	0	1	1	0	0	0	0	NA	0	1	0	0	NA	0	1	NA	NA	NA	NA	NA	NA	NA	NA	NA	NA
nezahualcoyotl	2	1	1	2	1	4	2	0	1	0	1	1	1	0	0	0	1	1	1	1	1	1	0	0	2	0	1	0	0	0	0	NA	0	1	0	0	NA	1	NA	1	1	1	1	1	0	0	1	1	1
nigrensis	2	1	1	1	1	4	2	0	1	0	1	1	1	1	0	0	1	1	1	1	1	0	0	0	0	1	0	0	0	0	0	1	0	1	0	0	0	0	1	1	1	1	1	1	0	0	1	1	0
pygmaeus	1	NA	NA	1	1	4	2	0	1	0	1	1	1	0	0	NA	0	NA	0	0	NA	0	0	0	0	1	0	0	0	0	0	1	0	0	0	0	0	0	1	1	1	1	1	1	0	0	1	0	0
signum	2	0	0	2	2	3	2	2	1	0	1	1	1	NA	NA	1	1	0	2	1	NA	NA	0	0	0	0	0	0	0	0	0	0	0	0	0	0	0	0	1	1	1	1	1	1	0	0	1	0	0
variatus	0	NA	NA	2	0	4	2	0	1	0	1	1	1	NA	0	NA	NA	NA	0	0	NA	1	1	0	2	0	1	0	0	1	0	0	1	0	2	0	3	1	1	1	1	1	1	1	1	0	0	0	0
xiphidium	1	0	0	2	0	4	2	0	1	0	1	1	1	NA	0	NA	0	0	0	0	0	NA	1	0	2	0	1	0	0	1	0	0	1	0	0	0	4	1	1	1	1	1	1	1	0	1	0	0	0
[truncated: 9 more columns]

## Sheet: Non-GenitalChosen
Species	Character 1	Character 2	Character 3	Character 10	Character 13	Character 15	Character 18	Character 19	Character 20	Character 21	Character 22	Character 23	Character 25	Character 26	Character 30	Character 31	Character 32	Character 33	Character 34	Character 35	Character 36	Character 37	Character 38	Character 40	Character 41	Character 42	Character 43
alvarezi	2	0	0	0	1	0	1	1	0	2	1	1	1	0	1	0	0	0	0	0	0	0	0	0	0	0	0
andersi	2	0	0	0	1	0	0	0	0	0	0	0	NA	NA	0	0	0	NA	0	0	NA	0	NA	0	0	0	NA
birchmanni	1	NA	NA	1	1	0	NA	0	NA	1	1	NA	1	0	0	0	0	2	0	0	0	1	NA	0	1	1	NA
clemenciae	2	0	1	0	1	0	1	1	1	1	1	1	1	0	1	0	0	0	0	0	0	0	0	0	0	0	0
continens	1	NA	NA	0	1	0	NA	0	NA	1	0	NA	1	0	0	1	0	0	0	0	0	0	NA	0	0	0	NA
cortezi	2	1	1	0	1	0	0	1	1	1	1	1	1	0	0	0	0	1	0	0	0	0	0	1	1	1	0
couchianus	0	NA	NA	0	0	0	NA	NA	NA	0	0	NA	1	0	0	0	0	1	1	1	0	0	0	0	0	0	0
evelynae	0	NA	NA	0	1	NA	NA	NA	NA	0	0	NA	1	1	0	2	0	1	0	0	1	0	0	0	0	0	0
gordoni	0	NA	NA	0	0	NA	NA	NA	NA	0	1	NA	1	0	0	0	0	1	2	1	0	0	0	0	0	0	0
helleri	2	0	0	0	1	0	1	1	0	2	1	1	1	0	1	0	0	1	0	0	0	0	0	0	0	0	0
kallmani	2	NA	0	NA	1	NA	1	1	0	NA	NA	0	NA	NA	1	NA	NA	0	2	NA	NA	NA	NA	NA	NA	NA	NA
maculatus	0	NA	NA	0	1	0	NA	NA	NA	0	0	NA	1	1	0	0	0	1	0	0	0	0	0	0	0	0	2
malinche	2	1	1	1	1	0	0	1	1	1	1	1	1	0	0	0	0	2	0	0	0	1	NA	1	NA	NA	NA
mayae	2	NA	0	NA	1	NA	0	1	1	NA	NA	1	NA	NA	1	NA	NA	0	0	NA	NA	NA	NA	NA	NA	NA	NA
meyeri	0	NA	NA	0	0	NA	NA	NA	NA	0	0	NA	NA	0	0	0	0	NA	1	2	NA	0	NA	0	0	0	NA
milleri	0	NA	NA	0	1	0	NA	NA	NA	0	0	NA	NA	1	0	0	0	1	0	0	0	0	0	0	0	0	1
mixei	2	NA	1	NA	1	NA	1	1	0	1	NA	1	NA	NA	1	NA	NA	0	0	NA	NA	NA	NA	NA	NA	NA	NA
montezumae	2	1	1	0	1	0	0	1	1	1	1	1	1	0	0	2	0	1	0	0	0	0	0	0	0	0	0
monticolus	2	NA	0	NA	1	NA	1	1	1	2	NA	1	NA	NA	1	NA	NA	0	0	NA	NA	NA	NA	NA	NA	NA	NA
multilineatus	2	1	1	0	1	1	0	1	1	1	1	1	0	0	0	0	1	1	0	0	0	0	NA	1	0	0	NA
nezahualcoyotl	2	1	1	0	1	0	0	1	1	1	1	1	1	0	0	2	0	1	0	0	0	0	NA	1	0	0	NA
nigrensis	2	1	1	0	1	1	0	1	1	1	1	1	0	0	0	0	1	0	0	0	0	0	1	1	0	0	0
pygmaeus	1	NA	NA	0	1	0	NA	0	NA	0	0	NA	0	0	0	0	1	0	0	0	0	0	1	0	0	0	0
signum	2	0	0	0	1	NA	1	1	0	2	1	NA	NA	0	0	0	0	0	0	0	0	0	0	0	0	0	0
variatus	0	NA	NA	0	1	NA	NA	NA	NA	0	0	NA	1	1	0	2	0	1	0	0	1	0	0	0	2	0	3
xiphidium	1	0	0	0	1	NA	NA	0	0	0	0	0	NA	1	0	2	0	1	0	0	1	0	0	0	0	0	4

## Sheet: Genital chosen
Species	Character 4	Character 5	Character 6	Character 7	Character 8	Character 9	Character 39	Character 58	Character 59	Character 60	Character 61	Character 62	Character 63
X. alvarezi	2	2	2	2	1	1	0	1	1	0	3	2	1
X. andersi	2	0	4	2	0	1	NA	1	0	1	0	1	1
X. birchmanni	2	1	4	2	0	1	0	1	0	1	0	2	1
X. clemenciae	2	1	4	2	0	1	0	1	0	0	1	2	1
X. continens	2	1	4	2	0	1	0	1	1	1	0	2	0
X. cortezi	2	1	4	2	0	1	0	1	0	1	0	3	1
X. couchianus	4	0	4	3	0	1	1	0	2	1	0	2	0
X. evelynae	2	0	4	2	0	1	0	0	2	1	0	2	0
X. gordoni	3	0	4	3	0	1	1	0	2	1	0	1	0
X. hellerii	2	2	3	2	2	1	0	1	1	0	3	2	1
X. kallmani	NA	NA	NA	NA	NA	NA	NA	1	1	0	3	3	2
X. maculatus	2	0	4	2	0	1	1	0	2	0	0	3	0
X. malinche	2	1	4	2	0	1	0	1	0	1	2	1	1
X. mayae	NA	NA	NA	NA	NA	NA	NA	1	1	0	3	2	1
X. meyeri	3	0	4	3	0	1	1	0	2	1	0	2	0
X. milleri	2	0	4	2	0	1	1	0	2	1	0	2	0
X. mixei	NA	NA	NA	NA	NA	NA	NA	1	0	0	1	2	1
X. montezumae	2	1	4	2	0	1	0	1	1	1	2	3	1
X. monticolus	NA	NA	NA	NA	NA	NA	NA	1	0	0	0	2	0
X. multilineatus	1	1	4	2	0	1	0	1	1	1	1	2	1
X. nezahualcoyotl	2	1	4	2	0	1	0	0	2	1	0	2	0
X. nigrensis	1	1	4	2	0	1	0	1	0	1	1	2	1
X. pygmaeus	1	1	4	2	0	1	0	1	1	1	0	2	0
X. signum	2	2	3	2	2	1	0	1	1	0	3	3	1
X. variatus	2	0	4	2	0	1	1	0	2	1	0	3	0
X. xiphidium	2	0	4	2	0	1	1	0	2	1	0	2	0
