# Supplementary material for: Evolution of the elaborate male intromittent organ of Xiphophorus fishes
Source: Ecol Evol. 2016 Sep 17;6(20):7207–20. doi: 10.1002/ece3.2396 (PMC5114703; doi:10.1002/ece3.2396)
Supplement: Supplementary file 5 — Table S3. Summary of sympatric, allopatric and naturally hybridizing species pairs in the genus Xiphophorus. [file ECE3-6-7207-s005.xlsx]

## Sheet: Tabelle1
	X. alvarezi
	X. andersi
	X. birchmanni
	X. clemenciae
	X. continens
	X. cortezi					x
	X. couchianus
	X. evelynae
	X. gordoni
	X. hellerii	x*		x				x
	X. kallmani
	X. maculatus																			x
	X. malinche					x
	X. mayae
	X. meyeri
	X. milleri																					x
	X. mixei
	X. montezumae									x
	X. monticulus																																	x
	X. multilineatus											x
	X. nezahualcoyotl
	X. nigrensis
	X. pygmaeus											x
	X. signum
	X. variatus					x						x		x**						x																				x		x		x		x
	X. xiphidium
		X. alvarezi		X. andersi		X. birchmanni		X. clemenciae		X. continens		X. cortezi		X. couchianus		X. evelynae		X. gordoni		X. hellerii		X. kallmani		X. maculatus		X. malinche		X. mayae		X. meyeri		X. milleri		X. mixei		X. montezumae		X. monticulus		X. multilineatus		X. nezahualcoyotl		X. nigrensis		X. pygmaeus		X. signum
		x	sympatric species
		x	sympatric species pair unknown to hybridize in nature
		x	sympatric species pair known to hybridize in the wild
[truncated: 2 more columns]
