# Supplementary material for: Evolution of the elaborate male intromittent organ of Xiphophorus fishes
Source: Ecol Evol. 2016 Sep 17;6(20):7207–20. doi: 10.1002/ece3.2396 (PMC5114703; doi:10.1002/ece3.2396)
Supplement: Supplementary file 6 — Table S4. Summary of species known to hybridize in the laboratory. [file ECE3-6-7207-s006.xls]

## Sheet: Tabelle1
	X. alvarezi
	X. andersi
	X. birchmanni			1
	X. clemenciae
	X. continens
	X. cortezi
	X. couchianus
	X. evelynae
	X. gordoni															2
	X. hellerii	R		1		3						2		✔
	X. kallmani
	X. maculatus			2										3				3		3
	X. malinche
	X. mayae
	X. meyeri			1																				2
	X. milleri													1						1				1
	X. mixei
	X. montezumae			1		1				1										6
	X. monticulus
	X. multilineatus
	X. nezahualcoyotl													1				1		4
	X. nigrensis
	X. pygmaeus
	X. signum
	X. variatus			2										1						✔	1									1
	X. xiphidium																	1		1				3												1
		X. alvarezi		X. andersi		X. birchmanni		X. clemenciae		X. continens		X. cortezi		X. couchianus		X. evelynae		X. gordoni		X. hellerii		X. kallmani		X. maculatus		X. malinche		X. mayae		X. meyeri		X. milleri		X. mixei		X. montezumae		X. monticulus		X. multilineatus		X. nezahualcoyotl		X. nigrensis		X. pygmaeus		X. signum
		✔		Personal communication, Ron Walter
		R Rosen 1979
[truncated: 2 more columns]
